# Supplementary material for: The Impact of Different Types of Exercise on Executive Functions in Overweight/Obese Individuals: A Systematic Review and Network Meta-Analysis
Source: Behav Sci (Basel). 2024 Dec 19;14(12):1227. doi: 10.3390/bs14121227 (PMC11673064; doi:10.3390/bs14121227)
Supplement: Supplementary file 1 [file behavsci-14-01227-s001.zip]

Archive with 1 entries (1 files):
- behavsci-3330595-supplementary.pdf
